# Supplementary material for: Assessment of Hydration, Nutritional Status and Arterial Stiffness in Hypertensive Chronic Kidney Disease Patients
Source: Nutrients. 2023 Apr 24;15(9):2045. doi: 10.3390/nu15092045 (PMC10180629; doi:10.3390/nu15092045)
Supplement: Supplementary file 1 [file nutrients-15-02045-s001.zip]

Archive with 7 entries (7 files):
- CKDstats_ECW.png
- CKDstats_ECW_TBW.png
- CKDstats_ICW.png
- CKDstats_TBW.png
- CKDstats_TBWwatson.png
- CKDstats_TBW_TBWwatson.png
- ST.xlsx
