# Supplementary material for: Assessment of Hydration, Nutritional Status and Arterial Stiffness in Hypertensive Chronic Kidney Disease Patients
Source: Nutrients. 2023 Apr 24;15(9):2045. doi: 10.3390/nu15092045 (PMC10180629; doi:10.3390/nu15092045)
Supplement: Supplementary file 1 [file nutrients-15-02045-s001.zip › ST.xlsx]

## Sheet: Supplementary Table S1.
Category	All	Hypovolemia (n=43)	Euvolemia (n=63)	Hypervolemia (n=63)	p*
	(n=169)
Basic characteristics
Sex (female), n (%)	68 (40.24)	34 (79.07)	25 (39.68)	9 (14.29)	<0.001a,b,c
Age (years), median (IQR)	66 (16)	61 (25)	66 (15)	69 (16)	0.017b
Height (cm), mean (SD)	173.82 (9.66)	171.15 (10.82)	174.23 (10.27)	175.25 (7.82)	0.037
Weight (kg), median (IQR)	82.8 (22.7)	81.3 (33.25)	85 (22.8)	82.4 (15.5)	0.765
BMI (kg/m2), median (IQR)	27.7 (6.9)	28.9 (10.5)	28.4 (6.15)	27.1 (5.15)	0.516
CKD duration (years), median (IQR)	1 (4.75)	0.8 (2.75)	2 (20)	1 (2.25)	0.394
AH duration (years), median (IQR)	10 (16)	15 (20.75)	10 (14.5)	10 (17)	0.489
Presence of DM, n (%)	74 (43.79)	15 (34.88)	28 (44.44)	31 (49.21)	0.342
DM duration (years), median (IQR)	13 (14.5)	8 (14)	15 (14.5)	13 (12)	0.672
Presence of CVA disease, n (%)	45 (26.95)	7 (17.07)	19 (30.16)	19 (30.16)	0.260
Presence of CBV disease, n (%)	8 (4.73)	3 (6.98)	2 (3.17)	3 (4.76)	0.664
Body composition
Fat mass (%), mean (SD)	26.19 (9.05)	32.82 (9.71)	27.39 (6.94)	20.46 (6.68)	<0.001a,b,c
Fat mass (kg), median (IQR)	20.9 (13.2)	26.8 (20.55)	23.9 (12.75)	18.3 (8.9)	<0.001b,c
Visceral fat (level), median (IQR)	10 (7)	9 (5)	10 (7)	10 (5.5)	0.272
Metabolic age (years), median (IQR)	58 (19)	58 (22.5)	58 (19)	56 (18.5)	0.819
Fat-free mass (kg), mean (SD)	63.12 (11.39)	56.84 (10.61)	62.9 (10.71)	67.62 (10.62)	<0.001a,b,c
TBW (kg), median (IQR)	42.6 (13.3)	34.7 (9.65)	43 (14.45)	44.9 (8.2)	<0.001a,b,c
ECW (kg), mean (SD)	19.14 (3.27)	18.17 (3.71)	19.13 (3.1)	19.8 (2.99)	0.012b
ICW (kg), median (IQR)	24 (10.1)	17.5 (4.6)	24.3 (10.15)	25.5 (5.2)	<0.001a,b,c
ECW/TBW, median (IQR)	0.45 (0.06)	0.49 (0.04)	0.45 (0.05)	0.43 (0.02)	<0.001a,b,c
Muscle mass (kg), mean (SD)	59.97 (10.87)	53.98 (10.1)	59.77 (10.22)	64.26 (10.14)	<0.001a,b,c
SMI, median (IQR)	8.49 (1.87)	7.87 (1.31)	8.46 (1.9)	9.16 (1.84)	<0.001a,b,c
Phase angle (◦), median (IQR)	5.4 (1.1)	4.9 (1.1)	5.5 (1.05)	5.6 (0.95)	<0.001a,b
Trunk fat mass (%), mean (SD)	24.96 (9.52)	29.33 (9.7)	26.47 (8.13)	20.46 (8.93)	<0.001b,c
Trunk fat mass (kg), median (IQR)	11.3 (9.1)	13.6 (11.4)	12.5 (8.7)	9.8 (8.1)	0.003b,c
Trunk fat-free mass (kg), mean (SD)	34.83 (4.72)	32.38 (5.01)	34.77 (4.49)	36.56 (4)	<0.001a,b
Trunk muscle mass (kg), mean (SD)	33.21 (4.56)	30.85 (4.82)	33.17 (4.34)	34.88 (3.88)	<0.001a,b
TBWWatson, median (IQR)	41.29 (12.05)	36.88 (11.79)	43.04 (13.57)	41.57 (7.26)	0.035b
TBWBIA/TBWWatson, median (IQR)	1.01 (0.08)	0.95 (0.03)	1 (0.03)	1.06 (0.03)	<0.001a,b,c
Laboratory parameters
Erythrocyte number (x1012/L), mean (SD)	4.54 (0.69)	4.48 (0.75)	4.47 (0.76)	4.65 (0.56)	0.264
Hemoglobin (g/L), mean (SD)	134.22 (19.94)	129.5 (20.3)	132.58 (21.47)	139.06 (17.28)	0.025
MCV (fL), mean (SD)	88.83 (5.19)	86.84 (5.32)	88.71 (4.91)	90.52 (4.9)	0.002b
Urea (mmol/L), median (IQR)	10.5 (7)	10.2 (8.6)	9.8 (5.95)	11.25 (4.78)	0.438
Creatinine (umol/L), median (IQR)	139 (90)	131 (87)	137 (79)	153 (79.5)	0.153
eGFR (mL/min/1.73m2),	38.7 (30.6)	40.1 (32.55)	40.3 (29.95)	37.2 (24.9)	0.672
(median (IQR))
FBG (mmol/L), median (IQR)	6.3 (2.2)	5.75 (2.3)	5.85 (2.35)	6.8 (1.7)	0.299
HbA1c (%), median (IQR)	6.8 (1.18)	6.8 (1.78)	6.8 (1.15)	6.8 (1.35)	0.780
Sodium (mmol/L), median (IQR)	139 (3)	139 (4)	139 (3.75)	140 (2.5)	0.644
Potassium (mmol/L), mean (SD)	4.52 (0.54)	4.49 (0.54)	4.53 (0.54)	4.52 (0.54)	0.773
Neutrophil count (%), mean (SD)	62.06 (10.57)	66.09 (14.18)	57.39 (9)	63.17 (7.55)	0.535
Lymphocyte count (%), mean (SD)	27.18 (10.04)	25.73 (12.71)	29.64 (10.43)	26.2 (7.33)	0.995
Leukocyte number (x109/L), median (IQR)	7.7 (2.53)	8.4 (3.75)	7.7 (2.1)	7.4 (3.05)	0.377
Blood pressure and arterial stiffness parameters
bSBP (mmHg), median (IQR)	130 (19)	129 (22)	130 (15.5)	131 (20)	0.952
bDBP (mmHg), mean (SD)	78.78 (10.92)	78.07 (9.81)	79.81 (11.17)	78.22 (11.47)	0.968
HR (beat/min), mean (SD)	68.69 (10.14)	70.74 (9.67)	70.56 (10.71)	65.41 (9.12)	0.004b,c
MAP (mmHg), median (IQR)	102 (15)	101 (13.5)	104 (13.5)	102 (16)	0.925
PP (mmHg), median (IQR)	51 (13)	53 (13.5)	48 (11)	51 (13)	0.189
cSBP (mmHg), median (IQR)	119 (18)	120 (18.5)	119 (15.5)	118 (18)	0.919
cDBP (mmHg), mean (SD)	80.53 (11.3)	80.12 (10.36)	81.49 (11.42)	79.84 (11.89)	0.825
AIx (%), median (IQR)	26 (11)	30 (10)	27 (8.5)	23 (8.5)	0.002b,c
CO (L/min), median (IQR)	4 (1)	4 (1)	4 (1)	4 (0)	0.882
TVR (s/cm2), median (IQR)	1748 (244)	1735 (257)	1766 (236.5)	1728 (243.5)	0.950
RM (%), median (IQR)	6500 (600)	6600 (500)	6500 (550)	6500 (600)	0.501
PWV (m/s), mean (SD)	9.49 (2.02)	8.95 (2.31)	9.29 (1.69)	10.05 (2)	0.004b
SV (mL), median (IQR)	70 (10)	68 (11)	67 (9)	73 (9)	<0.001b,c
Systolic dipper, n (%)	43 (25.44)	18 (41.86)	13 (20.63)	12 (19.05)	0.016a,b
Diastolic dipper, n (%)	71 (42.01)	20 (46.51)	26 (41.27)	25 (39.68)	0.774
Medication use
BB use, n (%)	83 (50)	24 (57.14)	24 (39.34)	35 (55.56)	0.111
ACE inhibitors use, n (%)	81 (49.09)	22 (53.66)	34 (55.74)	25 (39.68)	0.161
ARB use, n (%)	18 (10.91)	3 (7.32)	4 (6.56)	11 (17.46)	0.105
CA use, n (%)	101 (60.84)	27 (64.29)	36 (59.02)	38 (60.32)	0.860
Moxonidine use, n (%)	56 (33.94)	19 (46.34)	14 (22.95)	23 (36.51)	0.043
Diuretic use, n (%)	97 (58.79)	23 (56.1)	35 (57.38)	39 (61.9)	0.808
Oral hypoglycemic use, n (%)	56 (33.94)	11 (26.83)	19 (31.15)	26 (41.27)	0.266
SGLT2 inhibitors use, n (%)	14 (8.48)	3 (7.32)	6 (9.84)	5 (7.94)	0.887
GLP-1 receptor agonist use, n (%)	4 (2.42)	1 (2.44)	1 (1.64)	2 (3.17)	0.857
Insulin use, n (%)	31 (18.79)	5 (12.2)	12 (19.67)	14 (22.22)	0.430
Statin use, n (%)	74 (44.85)	20 (47.62)	25 (40.98)	29 (46.77)	0.744
Urapidil use, n (%)	14 (8.48)	3 (7.32)	3 (4.92)	8 (12.7)	0.285
Xantine oxidase inhibitor use, n (%)	41 (24.85)	8 (19.51)	15 (24.59)	18 (28.57)	0.578
Supplementary Table S1. Basic characteristics and measured clinical parameters based on the hydration status of participants diagnosed with CKD and AH.
Abbreviations: n - number, IQR - interquartile range, SD - standard deviation, BMI - body mass index, CKD - chronic kidney disease, AH - arterial hypertension, DM - diabetes mellitus, CVA - cardiovascular, CBV - cerebrovascular, TBW - total body water, ECW - extracellular water, ICW - intracellular water, SMI - skeletal muscle index, BIA - bioelectrical impedance analysis, MCV - mean corpuscular …

## Sheet: Supplementary Table S2.
	Category	All (N=169)	Hypovolemia (N=43)	Euvolemia (N=63)	Hypervolemia (N=63)	P
MDSS score	median (IQR)	7 (5)	7 (3.5)	8 (6)	7 (5.5)	0.26094
MDSS score Nonadherence	N (%)	155 (91.72)	43 (100)	56 (88.89)	56 (88.89)	0.0739283
MDSS score Adherence	N (%)	14 (8.28)	NA	7 (11.11)	7 (11.11)	NA
Nonadherence to the fruits recommendation	N (%)	120 (71.01)	34 (79.07)	39 (61.9)	47 (74.6)	0.117135
Adherence to the fruits intake recommendation	N (%)	49 (28.99)	9 (20.93)	24 (38.1)	16 (25.4)	0.117135
Nonadherence to the vegetables recommendation	N (%)	143 (84.62)	40 (93.02)	50 (79.37)	53 (84.13)	0.158762
Adherence to the vegetables recommendation	N (%)	26 (15.38)	3 (6.98)	13 (20.63)	10 (15.87)	0.158762
Nonadherence to the cereals recommendation	N (%)	55 (32.54)	18 (41.86)	22 (34.92)	15 (23.81)	0.13189
Adherence to the cereals recommendation	N (%)	114 (67.46)	25 (58.14)	41 (65.08)	48 (76.19)	0.13189
Nonadherence to the potato recommendation	N (%)	25 (14.79)	9 (20.93)	8 (12.7)	8 (12.7)	0.422419
Adherence to the potato recommendation	N (%)	144 (85.21)	34 (79.07)	55 (87.3)	55 (87.3)	0.422419
Nonadherence to the olive oil recommendation	N (%)	138 (81.66)	38 (88.37)	49 (77.78)	51 (80.95)	0.377507
Adherence to the olive oil recommendation	N (%)	31 (18.34)	5 (11.63)	14 (22.22)	12 (19.05)	0.377507
Nonadherence to the nuts recommendation	N (%)	152 (89.94)	39 (90.7)	54 (85.71)	59 (93.65)	0.327985
Adherence to the nuts recommendation	N (%)	17 (10.06)	4 (9.3)	9 (14.29)	4 (6.35)	0.327985
Nonadherence to the dairy recommendation	N (%)	45 (26.63)	13 (30.23)	14 (22.22)	18 (28.57)	0.596401
Adherence to the dairy recommendation	N (%)	124 (73.37)	30 (69.77)	49 (77.78)	45 (71.43)	0.596401
Nonadherence to the legumes recommendation	N (%)	135 (79.88)	31 (72.09)	51 (80.95)	53 (84.13)	0.305046
Adherence to the legumes recommendation	N (%)	34 (20.12)	12 (27.91)	12 (19.05)	10 (15.87)	0.305046
Nonadherence to the eggs recommendation	N (%)	97 (57.4)	22 (51.16)	34 (53.97)	41 (65.08)	0.285522
Adherence to the eggs recommendation	N (%)	72 (42.6)	21 (48.84)	29 (46.03)	22 (34.92)	0.285522
Nonadherence to the fish recommendation	N (%)	124 (73.37)	29 (67.44)	47 (74.6)	48 (76.19)	0.583031
Adherence to the fish recommendation	N (%)	45 (26.63)	14 (32.56)	16 (25.4)	15 (23.81)	0.583031
Nonadherence to the white meat recommendation	N (%)	108 (63.91)	26 (60.47)	42 (66.67)	40 (63.49)	0.805112
Adherence to the white meat recommendation	N (%)	61 (36.09)	17 (39.53)	21 (33.33)	23 (36.51)	0.805112
Nonadherence to the red meat recommendation	N (%)	103 (60.95)	21 (48.84)	43 (68.25)	39 (61.9)	0.129587
Adherence to the red meat recommendation	N (%)	66 (39.05)	22 (51.16)	20 (31.75)	24 (38.1)	0.129587
Nonadherence to the sweets recommendation	N (%)	65 (38.46)	19 (44.19)	27 (42.86)	19 (30.16)	0.229402
Adherence to the sweets recommendation	N (%)	104 (61.54)	24 (55.81)	36 (57.14)	44 (69.84)	0.229402
Nonadherence to the alcohol recommendation	N (%)	141 (83.43)	42 (97.67)	52 (82.54)	47 (74.6)	0.0070873
Adherence to the alcohol recommendation	N (%)	28 (16.57)	1 (2.33)	11 (17.46)	16 (25.4)	0.0070873
Supplementary Table S2. Adherence to the Mediterranean diet according to the hydration status
Abbreviations: N--number, IQR- interquartile range, MDSS- Mediterranean Diet Serving Score

## Sheet: Supplementary Table S3. 
		Hypovolemia			Euvolemia			Hypervolemia
	Category	Without DM (N=28)	With DM (N=15)	P	Without DM (N=35)	With DM (N=28)	P	Without DM (N=32)	With DM (N=31)	P
Male sex	N (%)	6 (21.43)	3 (20)	1	20 (57.14)	18 (64.29)	0.751467	26 (81.25)	28 (90.32)	0.503666
Female sex	N (%)	22 (78.57)	12 (80)	1	15 (42.86)	10 (35.71)	0.751467	6 (18.75)	3 (9.68)	0.503666
Age (years)	median (IQR)	56 (19.33)	63.33 (10.66)	0.181988	63 (16.5)	66.5 (11.25)	0.064483	66.5 (17.25)	70 (15.5)	0.679737
Height (cm)	mean (SD)	168.5 (13.5)	169 (6)	0.84819	178 (14.5)	175 (12.5)	0.723813	175 (7.25)	173 (7.5)	0.132958
Weight (kg)	median (IQR)	80.5 (23.25)	89.5 (43.05)	0.0831195	84.73 (16.58)	90.93 (18.89)	0.170367	81.2 (15.03)	83.7 (15.7)	0.49181
Body mass index (kg/m2)	median (IQR)	27.77 (6.46)	33.47 (9.01)	0.021007	27.2 (7.05)	28.6 (3.85)	0.0825105	27.2 (4.38)	28.44 (4.2)	0.255745
Fat mass (%)	mean (SD)	31.21 (9.82)	35.81 (9.09)	0.14147	26.32 (7.28)	28.71 (6.38)	0.176225	19.49 (6.53)	21.46 (6.79)	0.243617
Fat mass (kg)	median (IQR)	24.55 (15.2)	35.2 (21.6)	0.068415	23.2 (14.3)	24.7 (12.32)	0.181901	16.6 (10.45)	19.1 (7.45)	0.296047
Visceral fat level	median (IQR)	7.5 (4.25)	10 (9)	0.0499945	9.31 (4.48)	12 (5.57)	0.0378791	9.09 (4.08)	10.61 (4.07)	0.144423
Metabolic age (years)	median (IQR)	52.21 (17.19)	63.87 (12.02)	0.0247457	52.94 (15.5)	62.82 (15.69)	0.0151053	53.12 (13.77)	58.06 (12.26)	0.138246
Fat free mass (kg)	mean (SD)	52.4 (10.6)	54.5 (20.35)	0.0512213	61.86 (10.46)	64.21 (11.06)	0.390438	67.56 (10.1)	67.68 (11.31)	0.966181
TBW (kg)	median (IQR)	34.5 (9.98)	36.4 (14.1)	0.12308	41.55 (7.92)	44 (9.02)	0.255117	45.93 (7.62)	46.65 (7.27)	0.706356
ECW (kg)	mean (SD)	17.3 (4.2)	17.8 (7.4)	0.102853	18.71 (2.97)	19.66 (3.24)	0.226175	19.55 (2.58)	19.2 (2.8)	0.896047
ICW (kg)	median (IQR)	17.25 (4.13)	19.2 (4.1)	0.211729	22.9 (9.95)	24.6 (10.67)	0.350424	26.29 (4.98)	26.69 (5)	0.747685
TBWWatson	median (IQR)	36.04 (10.22)	37.99 (15.67)	0.166767	41.57 (7.79)	43.71 (8.76)	0.308833	42.57 (7.33)	43.33 (6.41)	0.664036
TBWBIA/TBWWatson	median (IQR)	0.94 (0.03)	0.96 (0.02)	0.0854755	1 (0.03)	1.01 (0.03)	0.104101	1.07 (0.04)	1.06 (0.03)	0.19058
ECW/TBW	median (IQR)	0.48 (0.03)	0.5 (0.04)	0.112623	0.45 (0.05)	0.45 (0.04)	0.862728	0.43 (0.02)	0.43 (0.02)	0.853795
Muscle mass (kg)	mean (SD)	49.75 (10.08)	51.7 (19.35)	0.05123	58.77 (9.98)	61.02 (10.55)	0.388158	64.21 (9.64)	64.31 (10.8)	0.96712
SMI	median (IQR)	7.48 (1.01)	8.49 (1.49)	0.0118753	8.41 (1.24)	8.98 (1.4)	0.0887879	9.16 (1.76)	9.16 (2.09)	0.531611
Phase angle (◦)	median (IQR)	4.92 (0.86)	4.9 (0.78)	0.946846	5.46 (0.77)	5.43 (0.96)	0.888307	5.55 (0.88)	5.7 (1.25)	0.772449
Trunk fat mass (%)	mean (SD)	28.01 (9.77)	31.81 (9.4)	0.225695	25 (7.85)	28.31 (8.24)	0.108985	19.44 (8.89)	21.51 (8.99)	0.361849
Trunk fat mass (kg)	median (IQR)	13.25 (7.06)	17.55 (8.69)	0.0872977	11.3 (8.25)	14.9 (9.42)	0.156218	9.56 (5.72)	10.47 (5.53)	0.519972
Trunk fat-free mass (kg)	mean (SD)	31.28 (4.96)	34.43 (4.56)	0.0478259	35 (5.95)	35.85 (5.12)	0.515496	36.65 (4.02)	36.46 (4.04)	0.850725
Trunk muscle mass (kg)	mean (SD)	29.8 (4.78)	32.81 (4.41)	0.0501556	33.3 (5.8)	34.2 (4.95)	0.463374	34.98 (3.89)	34.77 (3.94)	0.829244
Erythrocyte number (x1012/L)	mean (SD)	4.46 (0.75)	4.55 (0.82)	0.782598	4.37 (0.88)	4.63 (0.52)	0.310137	4.73 (0.6)	4.58 (0.52)	0.395891
Hemoglobin (g/L)	mean (SD)	129.65 (20.15)	129 (22.18)	0.937952	131.65 (22.8)	134.11 (19.61)	0.698388	138.75 (18.63)	139.35 (16.3)	0.904467
MCV (fL)	mean (SD)	87.62 (5.42)	84.83 (4.76)	0.187208	88.88 (4.56)	88.47 (5.5)	0.786703	90.89 (4.84)	90.17 (5.05)	0.642601
Urea (mmol/L)	median (IQR)	9.8 (10.42)	11.8 (4.9)	0.976227	9 (16.9)	9.9 (4.1)	0.872942	11.85 (4.45)	10.7 (4.4)	0.353232
Creatinine (umol/L)	median (IQR)	132 (110.75)	131 (47.5)	0.808695	143 (120)	130 (35.5)	0.140648	153.5 (121.5)	153 (75)	0.173456
eGFR (mL/min/1.73m2)	median (IQR)	37.95 (35.1)	40.8 (21.3)	0.730798	36.88 (22.33)	47.84 (21.45)	0.0533046	35.41 (20.41)	42.32 (18.44)	0.164043
FBG (mmol/L)	median (IQR)	5.25 (1.12)	8.95 (6.85)	0.000818288	5.6 (1.47)	7.95 (1.93)	0.00157219	6.25 (1.05)	7.3 (1.7)	0.0167396
HbA1c (%)	median (IQR)	5.1 (NA)	8 (2.23)	0.301363	6.05 (0.64)	7.07 (1.07)	0.212468	5.79 (0.91)	7.05 (0.95)	0.0142432
Sodium (mmol/L)	median (IQR)	138.76 (2.64)	139.5 (3.12)	0.527343	139 (3)	139.5 (4)	0.936571	140 (3)	140 (2.5)	0.776041
Potassium (mmol/L)	mean (SD)	4.52 (0.47)	4.42 (0.69)	0.62116	4.41 (0.55)	4.71 (0.48)	0.0546164	4.56 (0.52)	4.49 (0.57)	0.639906
Neutrophil count (%)	mean (SD)	65.97 (14.44)	66.44 (14.95)	0.950909	56.56 (9.97)	58.96 (7.09)	0.529366	61.64 (7.77)	64.62 (7.27)	0.263629
Lymphocyte count (%)	mean (SD)	25.73 (12.41)	25.72 (16.08)	0.999088	29.49 (11.99)	29.92 (7.22)	0.923046	26.68 (7.39)	25.75 (7.47)	0.720654
Leukocyte number (x109/L)	median (IQR)	8 (3.55)	11.05 (8.15)	0.223161	7.45 (2.55)	8 (1.85)	0.0983419	6.8 (1.7)	8.4 (3.4)	0.0158586
CKD duration (years)	median (IQR)	1 (3.2)	0 (1)	0.346892	15 (18.75)	0 (0.1)	0.0021628	3 (2.5)	0 (0.8)	0.0196856
AH duration (years)	median (IQR)	10 (15)	25 (22.5)	0.123712	10 (16.5)	15 (11)	0.224096	10 (13)	10 (15.5)	0.738737
DM duration (years)	median (IQR)	NaN (NA)	12.88 (14.45)	NA	NA (NA)	15 (14.5)	NA	NaN (NA)	14.18 (8.9)	NA
Presence of CVA disease	N (%)	1 (3.85)	6 (40)	0.0113236	6 (17.14)	13 (46.43)	0.0250585	10 (31.25)	9 (29.03)	1
Presence of CBV disease	N (%)	2 (7.14)	1 (6.67)	1	NA	2 (7.14)	NA	NA	3 (9.68)	NA
bSBP (mmHg)	median (IQR)	128 (23.5)	131 (13.5)	0.386002	133.17 (10.78)	127.32 (15.89)	0.0875527	128 (23.25)	138 (22)	0.0782398
bDBP (mmHg)	mean (SD)	78 (11.44)	78.2 (6.04)	0.950113	84.31 (10.61)	74.18 (9.26)	0.000182938	77.75 (13.57)	78.71 (9.02)	0.742915
HR (beat/min)	mean (SD)	69.93 (9.22)	72.27 (10.63)	0.456665	71.14 (11.95)	69.82 (9.09)	0.630439	65.59 (7.44)	65.23 (10.71)	0.874382
MAP (mmHg)	median (IQR)	102.5 (13.9)	105.07 (11.27)	0.542551	106.74 (10.2)	98.54 (10.97)	0.00321507	100.94 (13.8)	106 (14.15)	0.15567
PP (mmHg)	median (IQR)	52 (14.25)	55 (11.5)	0.338824	47 (9.5)	51 (12.75)	0.0978557	50 (9.75)	54 (18.5)	0.0181497
cSBP (mmHg)	median (IQR)	116 (20)	121 (10)	0.251181	122.34 (10.69)	115.82 (14.11)	0.041019	117.5 (18.75)	121 (18)	0.259354
cDBP (mmHg)	mean (SD)	80.04 (12.14)	80.27 (6.16)	0.945467	86.23 (10.61)	75.57 (9.6)	0.000111509	79.34 (13.78)	80.35 (9.76)	0.738755
AIx (%)	median (IQR)	28 (10.75)	32 (10)	0.377717	27 (8)	27 (9.5)	0.787112	22.12 (6.83)	23.58 (6.6)	0.393264
CO (L/min)	median (IQR)	4 (1)	4 (0)	0.7913	4 (1)	4 (1)	0.5134	4 (0)	4 (1)	0.276948
TVR (s/cm2)	median (IQR)	1753 (274.25)	1733 (148)	0.888535	1807.97 (158.36)	1713.21 (192.58)	0.0360516	1766.5 (216.75)	1707 (271)	0.978063
RM (%)	median (IQR)	6500 (600)	6700 (300)	0.101474	6400 (500)	6600 (525)	0.0544154	6496.88 (427.66)	6393.55 (499.96)	0.380991
PWV (m/s)	mean (SD)	8.67 (2.6)	9.47 (1.61)	0.281825	9.06 (1.83)	9.58 (1.49)	0.229727	9.81 (2.2)	10.3 (1.79)	0.335369
SV (mL)	median (IQR)	68.32 (7.89)	67.07 (8.69)	0.633932	67 (10.5)	68 (7.25)	0.771152	73 (8.25)	74 (8)	0.404604
Systolic dipper	N (%)	13 (46.43)	5 (33.33)	0.613349	9 (25.71)	4 (14.29)	0.423384	6 (18.75)	6 (19.35)	1
Diastolic dipper	N (%)	14 (50)	6 (40)	0.759732	15 (42.86)	11 (39.29)	0.977175	14 (43.75)	11 (35.48)	0.67968
BB use	N (%)	14 (51.85)	10 (66.67)	0.545674	13 (39.39)	11 (39.29)	1	20 (62.5)	15 (48.39)	0.382425
ACE use	N (%)	15 (55.56)	7 (50)	0.993574	16 (48.48)	18 (64.29)	0.32735	9 (28.12)	16 (51.61)	0.0994536
ARB use	N (%)	1 (3.7)	2 (14.29)	0.547514	1 (3.03)	3 (10.71)	0.490726	5 (15.62)	6 (19.35)	0.953786
CA use	N (%)	18 (66.67)	9 (60)	0.923512	23 (69.7)	13 (46.43)	0.114068	18 (56.25)	20 (64.52)	0.67968
Moxonidine use	N (%)	13 (48.15)	6 (42.86)	1	11 (33.33)	3 (10.71)	0.0737848	11 (34.38)	12 (38.71)	0.92388
Diuretic use	N (%)	15 (55.56)	8 (57.14)	1	21 (63.64)	14 (50)	0.415981	22 (68.75)	17 (54.84)	0.380348
Oral hypoglycemic use	N (%)	NA	11 (78.57)	NA	NA	19 (67.86)	NA	3 (9.38)	23 (74.19)	6.75e-07
SGLT2 inhibitors use	N (%)	NA	3 (21.43)	NA	NA	6 (21.43)	NA	3 (9.38)	2 (6.45)	1
GLP-1 receptor agonist use	N (%)	NA	1 (7.14)	NA	NA	1 (3.57)	NA	NA	2 (6.45)	NA
Insulin use	N (%)	NA	5 (35.71)	NA	NA	12 (42.86)	NA	NA	14 (45.16)	NA
Statin use	N (%)	10 (37.04)	10 (66.67)	0.128544	9 (27.27)	16 (57.14)	0.0354997	11 (34.38)	18 (60)	0.0773604
Urapidil use	N (%)	1 (3.7)	2 (14.29)	0.547514	3 (9.09)	NA	0.297367	4 (12.5)	4 (12.9)	1
Xantine oxidase inhibitor use	N (%)	5 (18.52)	3 (21.43)	1	7 (21.21)	8 (28.57)	0.713764	9 (28.12)	9 (29.03)	1
MDSS score	median (IQR)	6.36 (2.59)	8 (3.21)	0.075254	8.03 (4.25)	8.93 (3.59)	0.375122	7 (4.25)	8 (5)	0.443418
MDSS score Nonadherence	N (%)	28 (100)	15 (100)	0.0474254	32 (91.43)	24 (85.71)	0.753713	28 (87.5)	28 (90.32)	1
MDSS score Adherence	N (%)	NA	NA	NA	3 (8.57)	4 (14.29)	0.753713	4 (12.5)	3 (9.68)	1
Nonadherence to the fruits recommendation	N (%)	22 (78.57)	12 (80)	1	24 (68.57)	15 (53.57)	0.338468	24 (75)	23 (74.19)	1
Adherence to the fruit intake recommendation	N (%)	6 (21.43)	3 (20)	1	11 (31.43)	13 (46.43)	0.338468	8 (25)	8 (25.81)	1
Nonadherence to the vegetables recommendation	N (%)	27 (96.43)	13 (86.67)	0.568964	29 (82.86)	21 (75)	0.650914	28 (87.5)	25 (80.65)	0.689489
Adherence to the vegetables recommendation	N (%)	1 (3.57)	2 (13.33)	0.568964	6 (17.14)	7 (25)	0.650914	4 (12.5)	6 (19.35)	0.689489
Nonadherence to the cereals recommendation	N (%)	14 (50)	4 (26.67)	0.248545	12 (34.29)	10 (35.71)	1	7 (21.88)	8 (25.81)	0.943845
Adherence to the cereals recommendation	N (%)	14 (50)	11 (73.33)	0.248545	23 (65.71)	18 (64.29)	1	25 (78.12)	23 (74.19)	0.943845
Nonadherence to the potato recommendation	N (%)	5 (17.86)	4 (26.67)	0.77678	3 (8.57)	5 (17.86)	0.47202	5 (15.62)	3 (9.68)	0.741109
Adherence to the potato recommendation	N (%)	23 (82.14)	11 (73.33)	0.77678	32 (91.43)	23 (82.14)	0.47202	27 (84.38)	28 (90.32)	0.741109
Nonadherence to the olive oil recommendation	N (%)	24 (85.71)	14 (93.33)	0.807434	29 (82.86)	20 (71.43)	0.435817	26 (81.25)	25 (80.65)	1
Adherence to the olive oil recommendation	N (%)	4 (14.29)	1 (6.67)	0.807434	6 (17.14)	8 (28.57)	0.435817	6 (18.75)	6 (19.35)	1
Nonadherence to the nuts recommendation	N (%)	26 (92.86)	13 (86.67)	0.908222	31 (88.57)	23 (82.14)	0.71714	30 (93.75)	29 (93.55)	1
Adherence to the nuts recommendation	N (%)	2 (7.14)	2 (13.33)	0.908222	4 (11.43)	5 (17.86)	0.71714	2 (6.25)	2 (6.45)	1
Nonadherence to the dairy recommendation	N (%)	10 (35.71)	3 (20)	0.470907	7 (20)	7 (25)	0.865476	10 (31.25)	8 (25.81)	0.842083
Adherence to the dairy recommendation	N (%)	18 (64.29)	12 (80)	0.470907	28 (80)	21 (75)	0.865476	22 (68.75)	23 (74.19)	0.842083
Nonadherence to the legumes recommendation	N (%)	20 (71.43)	11 (73.33)	1	29 (82.86)	22 (78.57)	0.914301	30 (93.75)	23 (74.19)	0.0752707
Adherence to the legumes recommendation	N (%)	8 (28.57)	4 (26.67)	1	6 (17.14)	6 (21.43)	0.914301	2 (6.25)	8 (25.81)	0.0752707
Nonadherence to the eggs recommendation	N (%)	14 (50)	8 (53.33)	1	16 (45.71)	18 (64.29)	0.224282	19 (59.38)	22 (70.97)	0.483525
Adherence to the eggs recommendation	N (%)	14 (50)	7 (46.67)	1	19 (54.29)	10 (35.71)	0.224282	13 (40.62)	9 (29.03)	0.483525
Nonadherence to the fish recommendation	N (%)	20 (71.43)	9 (60)	0.673889	27 (77.14)	20 (71.43)	0.820794	23 (71.88)	25 (80.65)	0.602197
Adherence to the fish recommendation	N (%)	8 (28.57)	6 (40)	0.673889	8 (22.86)	8 (28.57)	0.820794	9 (28.12)	6 (19.35)	0.602197
Nonadherence to the white meat recommendation	N (%)	17 (60.71)	9 (60)	1	21 (60)	21 (75)	0.324102	21 (65.62)	19 (61.29)	0.92388
Adherence to the white meat recommendation	N (%)	11 (39.29)	6 (40)	1	14 (40)	7 (25)	0.324102	11 (34.38)	12 (38.71)	0.92388
Nonadherence to the red meat recommendation	N (%)	14 (50)	7 (46.67)	1	27 (77.14)	16 (57.14)	0.154956	18 (56.25)	21 (67.74)	0.49678
Adherence to the red meat recommendation	N (%)	14 (50)	8 (53.33)	1	8 (22.86)	12 (42.86)	0.154956	14 (43.75)	10 (32.26)	0.49678
Nonadherence to the sweets recommendation	N (%)	16 (57.14)	3 (20)	0.0438685	18 (51.43)	9 (32.14)	0.20024	14 (43.75)	5 (16.13)	0.0345493
Adherence to the sweets recommendation	N (%)	12 (42.86)	12 (80)	0.0438685	17 (48.57)	19 (67.86)	0.20024	18 (56.25)	26 (83.87)	0.0345493
Nonadherence to the alcohol recommendation	N (%)	27 (96.43)	15 (100)	1	32 (91.43)	20 (71.43)	0.081174	23 (71.88)	24 (77.42)	0.829019
Adherence to the alcohol recommendation	N (%)	1 (3.57)	NA	1	3 (8.57)	8 (28.57)	0.081174	9 (28.12)	7 (22.58)	0.829019
Supplementary Table S3. Differences in hydration status according to the presence of diabetes mellitus
Abbreviations: n- number, BMI - body mass index, CKD - chronic kidney disease, AH - arterial hypertension, DM - diabetes mellitus, CVA - cardiovascular, CBV - cerebrovascular, TBW - total body water, ECW - extracellular water, ICW - intracellular water, SMI - skeletal muscle index, BIA - bioelectrical impedance analysis, MCV - mean corpuscular volume, eGFR - estimated glomerular filtration rate, …
MDSS- Mediterranean Diet Serving Score, BB- beta blocker, ACE- angiotensin converting enzyme, CA - calcium channel blockers, GLP-1- glucagon like peptide-1 , SGLT2- sodium-glucose cotransporter 2
